# Supplementary material for: Long-term experimental evolution reveals purifying selection on piRNA-mediated control of transposable element expression
Source: BMC Biol. 2020 Nov 6;18:162. doi: 10.1186/s12915-020-00897-y (PMC7646084; doi:10.1186/s12915-020-00897-y)
Supplement: Supplementary file 2 — Table showing change in median expression of individual transposable elements in MA lines. (CSV 8 kb) [file 12915_2020_897_MOESM2_ESM.csv]

id	info	pval	median_Ne1	median_Ne.1	mean_Ne1	mean_Ne.1
1	Y7A5A.12	MARINER2_CE	0.80988461706675	0	0	0.006026375	0.00698105416666666
2	ZC132.1	MARINER2_CE	0.346997502594764	0	0	0.00657279499999999	0.00334661875
3	F57G4.5	TURMOIL2	0.149891987965255	0.0150544333333333	0	0.0723116983333333	0.02254476875
4	F15A2.7	TIR9TA1_CE	0.505060178217486	0.203947333333333	0.181822166666667	0.384725633333333	0.208423020833333
5	F55A4.6	LINE2C1_CE	0.27583307256317	0.121802366666666	0.1536278	0.138860738333333	0.160174570833333
6	R10E4.8	MARINER2_CE	0.47856880680962	0.2378635	0.198305166666667	0.236459836666667	0.217474654166667
7	F59C6.1	TC1	0.0661193874693428	0	0	0.00551132833333333	0
8	C27H2.1	MARINCE1	0.770927363781258	0	0	0.00844229166666667	0.00409283333333333
9	Y76B12C.5	VINGI-1_CJ	0.320166018066783	0.0948379	0.0776364166666667	0.0960836283333333	0.0846585083333333
10	C30G4.1	MARINER2_CE	0.665650950914415	0.0371512	0.02854335	0.058323405	0.05239356875
11	Y6B3B.8	TC3	0.453794341187649	0.0796374166666667	0.0585119833333333	0.0883675733333333	0.0645304791666667
12	Y64G10A.3	NA	0.304910578956478	0.5578965	0.449103	0.599698286666667	0.5076513625
13	T07G12.7	TC5	0.154327737449676	0.0370214833333333	0.0177090333333333	0.05347602	0.0419940916666667
14	Y51F10.8	RTE1	0.286263564716766	0.0568018333333333	0.0198158333333333	0.0596352733333334	0.0377766875
15	ZK262.5	TC3	0.301930704655325	0	0	0.00500443166666667	0.003826125
16	Y26D4A.20	(TTAAT)N	0.213954526479435	0	0	0.00209203166666666	0
17	F47G9.5	MARINER2_CE	0.5079757074839	0	0	0.00427829333333334	0.00248226666666667
18	Y71F9AL.3	RTE1	0.498414930252522	0.254853833333334	0.269665533333333	0.281146348333333	0.253617679166667
19	T05A1.4	CER16-2-I_CE	0.00542461572989952	0.0373566933333334	0.024562825	0.0364888613333333	0.0225641783333333
20	Y37E3.18	LINE2G_CE	0.881774366660525	0.01655085	0.0152723833333334	0.0309589933333334	0.0231507895833333
21	K10E9.2	TC4	0.762019877262845	0.0200075666666666	0.0405960166666667	0.0394161733333333	0.0344313645833333
22	F49D11.5	LINE2G_CE	0.473775287412405	0.18912575	0.204335333333333	0.200949731666667	0.275242583333333
23	K01A11.5	CEREP1A	0.00671173841875019	0.230036516666666	0.113795766666667	0.329688303333333	0.130103795833333
24	K08A2.6	TC3	0.539349703261296	5.00666666666667e-08	2.50000122833333e-13	0.0775721960233535	0.0527936041780729
25	Y73F8A.29	MARINER2_CE	0.72968769017418	0	0	0.00481388666666667	0.00281543125
26	Y51F10.1	TC6	0.48390031744765	0	0	0.01109705	0.00823745833333331
27	M01B12.1	LINE2E_CE	0.335898687750845	0.330202833333333	0.380493666666667	0.4029085	0.466246854166667
28	M01A10.4	LINE2A_CE	0.789311587720163	0.1231324	0.119098116666667	0.126933306666667	0.1221564
29	Y32G9A.9	RTE1	0.712149232556762	0.0368323333333333	0.034412	0.0444792133333333	0.03729764375
30	F57G4.6	TURMOIL2	0.0773362815562004	0.10697945	0	0.193040261666667	0.0707579020833334
31	ZC64.1	TC3	0.774847437669814	0.0143259333333333	0.0313604666666666	0.03151096	0.0233426208333333
32	ZC53.3	MARINER2_CE	0.872600060989729	0	0	0.00186855	0.00241347916666667
33	K09H9.4	LINE2G_CE	0.833725832432832	0.0309854833333333	0.0360728333333333	0.0386149666666667	0.0475410708333333
34	Y51H4A.29	MARINER2_CE	0.671142598033232	3.91626333333333	3.97989666666667	4.30367246666667	4.935815625
35	R06A4.3	TC4	0.199926320276013	1.74208333333333	1.891475	1.90638405	1.96631333333333
36	Y53G8AM.1	TC3	0.610468783561188	0.100392683333333	0.0812487666666667	0.128213291666667	0.116456045833333
37	K01G12.1	LINE2H_CE	4.99111088029153e-05	0.614060983333333	0.1445081	0.647421403333333	0.185774977083333
38	Y57G11C.19	NA	0.498414930252522	0.288655	0.26305275	0.320514548333333	0.284230564583333
39	F56A4.8	MARINER2_CE	0.936095390960732	0	0	0.000968286666666665	0.00116398541666667
40	K04A8.7	LINE2G_CE	0.288175633383966	0	0	0	0.00188539791666667
41	T05F1.12	LINE2E_CE	0.518678945244979	1.63066666666667e-08	1.60533333333334e-08	1.99867166666667e-08	1.79492708333333e-08
42	C48D1.6	TC1	0.854561843556954	0.0102848833333334	0.0189204833333333	0.0276530516666667	0.0213099895833333
43	F23A7.7	MIRAGE1	0.789311587720163	0.3173165	0.327708166666667	0.371857583333333	0.350638452083333
44	F14D2.9	TURMOIL1	0.648328991077541	0.101175916666667	0.105447333333334	0.107672798333333	0.117312004166667
45	T19C9.7	LINE2H_CE	0.0191322930496875	0.02496445	0.0106544166666666	0.0494244666666667	0.0154619020833333
46	ZK563.3	MARINER2_CE	0.671142598033232	0.134243166666666	0.116144966666667	0.134250421666667	0.1537004
47	H12D21.8	CEMUDR2	0.560414292745471	0.9259885	0.825412833333333	1.0536541	1.02672910416667
48	M01D1.4	MARINER2_CE	0.701717657345855	0	0	0.0108337216666667	0.00722970833333334
49	M04C7.2	LINE2D_CE	0.188885368438666	0.08360965	0.0527814666666667	0.0889600816666667	0.0625949125
50	K03F8.1	LINE2D_CE	0.944243118477539	0	0	0.0492547333333333	0.0697329583333333
51	B0303.5	TC3	0.714264773109242	0.130203716666666	0.12785875	0.143487405	0.14379975625
52	R05G6.2	MARINER2_CE	0.414335493614823	0	0	0.00603039666666666	0.0142093875
53	F30F8.4	TC4	0.937376353456738	0.190562316666667	0.1745713	0.206602715	0.205818941666667
54	C06E8.4	RTE1	0.368789713535367	1.14681233333333	1.312894	1.15577238333333	1.22507975
55	Y94A7B.2	TC1	0.233607424128199	0	0	0.04207173	0.00174881875
56	Y71D11A.4	MARINER2_CE	0.622603786898633	0.0221411833333333	0.0199049	0.0370787016666667	0.0291942645833333
57	F58A4.13	LINE2C_CE	0.936095390960732	0	0	0.00108366833333333	0.00107541875
58	C31C9.5	VINGI-1_CE	0.00542461572989952	1.20856616666667	0.698122	1.15083728333333	0.7575260625
59	F56C9.2	VINGI-1_CJ	0.962401792222935	0.247286	0.247806333333333	0.254599136666667	0.249499070833333
60	ZK856.2	TC1	0.175938478564301	0.104205666666667	0.0590801	0.0988006483333333	0.0669422770833333
61	F57G4.9	TURMOIL2	0.0421855472235406	9.69664166666665	3.380595	9.28522463333334	5.20472572916667
62	Y26D4A.14	POLINTON-1_CB	0.325986347883559	0.0071595	0	0.008279575	0.00607735833333333
63	Y26D4A.9	A-RICH	0.368968814652069	0	0	0.00213041833333334	0.00119491875
64	C06A5.4	TURMOIL1	0.671142598033232	0.648224666666666	0.625830833333333	0.6827943	0.623057104166667
65	T05H4.9	TC4	0.0533196963678118	2.61579833333334	2.40243	2.874263	2.40228783333333
66	F22B3.6	RTE1	0.690867025322633	0	0	0.0812253783333332	0.00326161458333334
67	K04F10.5	VINGI-1_CE	0.168129982230901	11.865625	12.5059333333333	11.9499555	13.1129872916667
68	C36A4.7	MARINER2_CE	0.630410056859854	0	0	0.00509683166666667	0.00365930208333334
69	Y87G2A.12	CER13-I_CE	0.077081563486748	0.11934895	0.0914417833333333	0.15529856	0.110164602083333
70	C02A12.7	MIRAGE1	0.288175633383966	0	0	0	0.0150762916666667
71	Y105C5B.22	MARINER2_CE	0.192120202646488	0	0	0.01929298	0.00828418541666667
72	C44E4.8	NA	0.560414292745471	1.59574016666667	1.50220833333334	1.69834495	1.58198575
73	T22F3.1	TC1	0.0343934957377269	0.0328689166666667	0	0.129494658333333	0.0132012791666667
74	F57G4.7	TURMOIL2	0.0214738582774679	8.10626333333333	3.46596	7.77872326666667	4.437495625
75	Y102A5D.1	NESL-1	0.117940144029158	0	0	0	0.0041647375
76	C09G12.7	TC4	0.445088381986749	0	0	0.0064131	0.0313892916666666
77	Y111B2A.37	MARINER2_CE	0.201687698966537	0	0	0.00876225833333334	0.00430446458333334
78	Y67H2A.3	TC5	0.898119787253741	0.0190792166666666	0.0247884666666667	0.024979825	0.0323333895833334
79	R05A10.9	LINE2A_CE	0.00618049189280349	0.639768166666667	0.32372	0.665697066666667	0.297929541666667
80	T07D3.8	TC1	0.477065943567056	0	0	0.238697268333333	0.00387544375
81	F18C5.7	TC1	0.643538948514978	0	0	3.13143593	0.0129746208333333
82	Y52E8A.8	LINE2E_CE	0.309298717443417	0	0.0408251666666667	0.0308290666666667	0.0484993125
83	W04G5.1	MARINCE1	0.21141866041769	0.307445666666667	0.389873833333333	0.302801083333333	0.387709235416667
84	F09C3.6	RTE1	0.800740950347572	0	0.00638871666666667	0.0108909116666667	0.00958853125
85	Y26D4A.10	POLINTON-1_CB	0.137889680258725	0.03648445	0.0205393166666667	0.0630209733333333	0.0207119875
86	F48B9.7	VINGI-1_CJ	0.0234854021561154	0.0632228333333333	0.138152166666666	0.0932160933333333	0.17001355625
87	Y38F2AR.4	TC5	0.987200706382089	0.0127515166666667	0.0131865333333334	0.0241548766666667	0.0205839
